# Supplementary material for: Transcriptomic and Physiological Response of Durum Wheat Grain to Short-Term Heat Stress during Early Grain Filling
Source: Plants (Basel). 2021 Dec 25;11(1):59. doi: 10.3390/plants11010059 (PMC8747107; doi:10.3390/plants11010059)
Supplement: Supplementary file 1 [file plants-11-00059-s001.zip]

Archive with 8 entries (8 files):
- Supplementary Figure S1.jpg
- Supplementary Table S1.xlsx
- Supplementary Table S2.xlsx
- Supplementary Table S3.xlsx
- Supplementary Table S4.xlsx
- Supplementary Table S5.xlsx
- Supplementary Table S6.xlsx
- Supplementary Table S7.xlsx
